# Supplementary material for: The oral microbiome in alcohol use disorder: a longitudinal analysis during inpatient treatment
Source: J Oral Microbiol. 2021 Dec 1;14(1):2004790. doi: 10.1080/20002297.2021.2004790 (PMC8648028; doi:10.1080/20002297.2021.2004790)
Supplement: Supplemental Material [file ZJOM_A_2004790_SM5851.zip]

Archive with 4 entries (3 files):
- Supplementray files/
- Supplementray files/SupplementalTable_2_OralAUD.xlsx
- Supplementray files/Supplemental_Materials_Redo_Oct2021_clean.docx
- Supplementray files/SupportingInformation_SupplementalMethods_clean.docx
