# Supplementary material for: The oral microbiome in alcohol use disorder: a longitudinal analysis during inpatient treatment
Source: J Oral Microbiol. 2021 Dec 1;14(1):2004790. doi: 10.1080/20002297.2021.2004790 (PMC8648028; doi:10.1080/20002297.2021.2004790)
Supplement: Supplemental Material [file ZJOM_A_2004790_SM5851.zip › Supplementray files/SupplementalTable_2_OralAUD.xlsx]

## Sheet: SupplementalTable_2_OralAUD
Genus	p_07-02	p_08-02	p_09-02	p_10-02	Mean(Relative Abundance (%)) 02	Mean(Relative Abundance (%)) 07	Mean(Relative Abundance (%)) 08	Mean(Relative Abundance (%)) 09	Mean(Relative Abundance (%)) 10	Std Dev(Relative Abundance (%)) 02	Std Dev(Relative Abundance (%)) 07	Std Dev(Relative Abundance (%)) 08	Std Dev(Relative Abundance (%)) 09	Std Dev(Relative Abundance (%)) 10
Lactococcus		0.162429	0.5	1	0	0	0.0063739	0.00192144	0	0	0	0.0253059	0.00575632	0
Coprococcus		0.329257	0.5	1	0	0	0.000871729	0.00203531	0.00111905	0	0	0.00399476	0.00609693	0.00474774
Arthrobacter		0.329257	1	0.5	0	0	0.00087786	0.000985647	0.00207982	0	0	0.00402286	0.00429634	0.00605433
Barnesiella		0.329257	1	1	0	0	0.00174346	0	0	0	0	0.00798953	0	0
Centipeda		0.329257	1	1	0	0	0.000943592	0.00100641	0	0	0	0.00432408	0.00438684	0
Clostridium_XlVa		0.329257	1	1	0	0	0.000871729	0	0	0	0	0.00399476	0	0
Dorea		0.329257	1	1	0	0	0.00174346	0	0	0	0	0.00798953	0	0
Methylobacterium		0.329257	1	1	0	0	0.000861419	0	0	0	0	0.00394752	0	0
Parabacteroides		0.329257	1	1	0	0	0.00174346	0	0.00101222	0	0	0.00798953	0	0.00429447
Rhodobacter		0.329257	1	1	0	0	0.00188718	0	0	0	0	0.00864817	0	0
Ruminococcus		0.329257	1	1	0	0	0.000871729	0.000944711	0	0	0	0.00399476	0.0041179	0
Atopobium	0.00387152	0.00254425	0.0180817	0.442299	0.977915	0.469648	0.510855	0.618675	0.774838	1.0895	0.427964	0.455459	0.546315	0.656265
Cryptobacterium	0.0053564	0.0107744	0.03125	0.0625	0.0178281	0.00166263	0	0.00289818	0.00202532	0.050809	0.00538574	0	0.00925017	0.00589477
Megasphaera	0.00574458	0.035015	0.0123596	0.522614	0.463129	0.224824	0.270984	0.223015	0.397598	0.55711	0.313661	0.322924	0.212883	0.350414
Treponema	0.00817815	0.198532	0.963226	0.677704	0.136774	0.0395881	0.080602	0.0628235	0.0777964	0.25693	0.0502437	0.148157	0.0717134	0.0896113
Neisseria	0.00831985	0.175555	0.113377	0.32473	2.24139	3.90952	3.73659	4.80366	2.21653	3.72821	5.38009	5.49047	6.87471	3.628
Stomatobaculum	0.0298026	0.115724	0.275341	0.108383	0.560202	0.314166	0.439741	0.393538	0.378062	0.644649	0.256918	0.622146	0.390524	0.31507
Fusobacterium	0.0298026	0.239455	0.168793	0.0384903	3.16264	2.68579	3.17261	2.7022	2.79367	3.35371	3.30037	3.73968	2.74407	5.11709
Capnocytophaga	0.0298026	0.30027	0.679428	0.865044	0.147658	0.248991	0.234395	0.226144	0.178383	0.140966	0.241699	0.294965	0.440112	0.268878
Parascardovia	0.0372055	0.0418874	0.578125	0.46875	0.0112044	0.00495972	0.0013609	0.0140812	0.0200457	0.0174385	0.0160285	0.00623643	0.0360232	0.0449536
Dialister	0.0392323	0.00130944	0.00823212	0.00400543	0.141149	0.0365252	0.0270199	0.0442876	0.0421715	0.246575	0.0345466	0.025578	0.0619036	0.0588233
Actinomyces	0.0392323	0.0921133	0.0180817	0.264526	3.54136	2.61044	2.60629	2.96829	3.0046	1.91922	1.56222	1.74667	1.40547	1.67036
Lachnospiracea_incertae_sedis	0.06	0.293267	0.84375	0.9375	0.00478863	0	0.000871729	0.00309463	0.00579934	0.0109742	0	0.00399476	0.00981721	0.00981936
Pseudoramibacter	0.0474173	0.0419186	0.3125	0.296875	0.00675586	0.0019776	0.000922689	0.00385343	0.0056661	0.0108904	0.0064987	0.00422829	0.00766922	0.0139761
Haemophilus	0.048726	0.115724	0.352459	0.392738	5.51486	8.18084	7.53077	6.90265	5.69969	5.31792	5.00423	5.3802	5.21481	5.01094
Lautropia	0.062627	0.0224339	0.0341797	0.00585938	0.0121919	0.025466	0.056086	0.0761489	0.0436233	0.0313316	0.034291	0.101169	0.129828	0.0823596
Bacteroides	0.0704764	0.0375406	0.382812	0.382812	0.0260162	0.0102468	0.0109045	0.00796338	0.0104063	0.0522296	0.0244928	0.0227212	0.0147575	0.0149505
Mogibacterium	0.0759833	0.0148591	0.087429	0.579842	0.323755	0.251422	0.205781	0.21321	0.303923	0.313184	0.270816	0.254587	0.204996	0.273613
Johnsonella	0.0830899	0.0216471	0.4375	0.25	0.0700646	0.00402153	0.00593542	0.00478788	0.000985678	0.254366	0.0153108	0.023292	0.013215	0.00418188
Alloprevotella	0.0848737	0.417132	0.926514	0.899933	0.314045	0.175191	0.334704	0.383207	0.340894	0.47962	0.280888	0.597549	0.590645	0.482469
Alloscardovia	0.0849043	0.177177	0.105469	0.266113	0.0786354	0.0256999	0.00862523	0.0111569	0.0151517	0.149087	0.0882195	0.0188721	0.0190315	0.0191468
Prevotella	0.0883068	0.0117059	0.181866	0.32473	20.8562	16.3024	14.948	17.7954	18.4822	8.746	7.58616	6.62596	7.16968	9.8698
Selenomonas	0.105689	0.218525	0.168793	0.97995	0.0837044	0.0447923	0.0514167	0.0511202	0.0817825	0.101161	0.0428247	0.0507392	0.0653959	0.110629
Streptococcus	0.117341	0.0995472	0.066288	0.0736847	30.6537	35.5476	36.0748	33.2523	35.5847	11.5486	14.4856	15.9816	10.9947	14.7611
Fretibacterium	0.122203	0.0821127	0.742188	0.46875	0.0123294	0.00176616	0.00520191	0.00583671	0.00626626	0.0239409	0.00573087	0.0143589	0.0108133	0.0111838
Veillonella	0.134215	0.853759	0.441334	0.154045	9.6086	8.71273	9.70859	10.7092	10.6172	2.72959	2.86466	3.67657	5.22702	4.70184
Chryseobacterium	0.135429	0.14152	0.135376	0.0397949	0.0222809	0.0403903	0.0495961	0.0391124	0.0450768	0.0388251	0.0532914	0.0864444	0.0468152	0.0496201
Olsenella	0.152868	0.0700763	0.09375	0.382812	0.0144978	0.0031835	0.00355545	0.00349785	0.00717926	0.0273233	0.00846302	0.0095433	0.00859104	0.0113476
Aggregatibacter	0.161865	0.33289	0.705719	0.273438	0.0926402	0.121851	0.0984276	0.0952097	0.0573993	0.18415	0.118841	0.111998	0.131411	0.0818433
Sphaerochaeta	0.162188	0.162429	0.5	0.5	0.00268495	0.000942802	0	0.000985582	0	0.00897539	0.00442213	0	0.00429605	0
Actinobacillus	0.19063	0.413434	0.382812	0.15625	0.0992773	0.0665596	0.0135602	0.0210938	0.0146941	0.371953	0.164801	0.0312008	0.0393996	0.0443678
Eubacterium	0.209409	0.374968	0.463745	0.211426	0.190363	0.140658	0.134865	0.134136	0.130812	0.316507	0.217359	0.19523	0.15653	0.195895
Gemella	0.231681	0.578948	0.312408	0.0814285	2.61373	3.21152	2.46358	2.19901	1.80465	1.73115	2.20263	1.75249	1.77369	1.26707
Kingella	0.259419	0.786776	0.3396	0.266113	0.0217412	0.0376914	0.0277545	0.0442388	0.0419486	0.0282842	0.0661357	0.0359749	0.07378	0.0588393
Anaeroglobus	0.265298	0.369548	0.03125	0.078125	0.0194191	0.00399209	0.00701338	0	0.00428225	0.0450561	0.00897272	0.0245621	0	0.0140763
Eggerthia	0.315716	0.0418874	0.9375	0.15625	0.014156	0.00538673	0.00394514	0.00971617	0.00271951	0.0283185	0.012652	0.0112931	0.0217533	0.00805323
Aquabacterium	0.328695		1	0.5	0.000833593	0	0	0	0.00322225	0.0039099	0	0	0	0.00993213
Cupriavidus	0.328695	0.0831361	0.25	1	0	0.000888516	0.00446229	0.00406056	0.0030622	0	0.00416751	0.0129462	0.010344	0.0129918
Slackia	0.328695	0.329257	0.5	1	0.000836493	0.000816174	0	0.00199206	0	0.0039235	0.00382819	0	0.00596731	0
Acholeplasma	0.328695	0.329257	1	1	0.00330924	0.00164671	0	0	0.00196355	0.0155217	0.00772376	0	0	0.00833063
Aeriscardovia	0.328695	0.329257	1	1	0.00250948	0	0	0	0	0.0117705	0	0	0	0
Aerococcus	0.328695	0.329257	1	1	0.0025166	0	0	0	0	0.0118039	0	0	0	0
Alistipes	0.328695	0.329257	1	1	0	0.000927274	0.000871729	0	0.00107045	0	0.0043493	0.00399476	0	0.00454154
Anaerocella	0.328695	0.329257	1	1	0.00087876	0	0	0	0.000996636	0.00412175	0	0	0	0.00422837
Burkholderia	0.328695	0.329257	1	1	0.00411223	0	0	0	0.0114803	0.0192881	0	0	0	0.0487066
Clostridium_IV	0.328695	0.329257	1	1	0.000891371	0	0	0	0	0.0041809	0	0	0	0
Desulfovibrio	0.328695	0.329257	1	1	0.00250164	0.00173137	0.00420278	0.00186764	0.00295109	0.0117337	0.00812084	0.0192596	0.00814087	0.0125204
Eggerthella	0.328695	0.329257	1	1	0.000851333	0	0	0	0	0.0039931	0	0	0	0
Enterococcus	0.328695	0.329257	1	1	0.000863716	0.00263072	0.000904645	0	0	0.00405119	0.0123392	0.0041456	0	0
Leuconostoc	0.328695	0.329257	1	1	0.000817897	0	0	0	0.00157582	0.00383628	0	0	0	0.00668564
Odoribacter	0.328695	0.329257	1	1	0.00165462	0	0	0.000942296	0	0.00776084	0	0	0.00410737	0
Phascolarctobacterium	0.328695	0.329257	1	1	0	0.00185455	0.000871729	0	0	0	0.0086986	0.00399476	0	0
Ruminococcus2	0.328695	0.329257	1	1	0	0.000927274	0.00348692	0	0	0	0.0043493	0.0159791	0	0
Sediminibacterium	0.328695	0.329257	1	1	0.000845707	0	0	0	0	0.00396672	0	0	0	0
Simonsiella	0.328695	0.329257	1	1	0.0107336	0.00178119	0	0.00103682	0	0.0503451	0.00835452	0	0.00451941	0
Stenotrophomonas	0.328695	0.329257	1	1	0	0.000927274	0.000871729	0.0010289	0.00167457	0	0.0043493	0.00399476	0.00448489	0.00710459
Acinetobacter	0.328695	0.973488	1	1	0.000911954	0	0.000860998	0	0.00706501	0.00427744	0	0.00394559	0	0.0299743
Fusicatenibacter	0.328695	0.973488	1	1	0.000841782	0	0.00174346	0.00205781	0	0.00394831	0	0.00798953	0.00896978	0
Gemmiger	0.328695	0.973488	1	1	0.000841782	0	0.000871729	0	0.00107045	0.00394831	0	0.00399476	0	0.00454154
Moryella	0.328695	0.973488	1	1	0.00086985	0	0.00219512	0	0	0.00407996	0	0.0100593	0	0
Peptoniphilus	0.341638	0.0831361	0.75	0.75	0.00358884	0.00302184	0.00121723	0.00265179	0.00411097	0.00991828	0.00796365	0.00557803	0.00830185	0.0134485
Filifactor	0.369659	0.00489521	0.414307	0.00927734	0.171019	0.0605439	0.0657932	0.0703906	0.0395831	0.387543	0.139422	0.162586	0.150997	0.06676
Corynebacterium	0.384324	0.5334	1	0.377823	0.109589	0.12047	0.0897053	0.112829	0.0860222	0.132299	0.110185	0.103224	0.11824	0.0926045
Propionibacterium	0.411343	0.693258	0.733398	0.359375	0.0163431	0.0393803	0.0155233	0.0174952	0.0146256	0.0250673	0.142766	0.0188855	0.0314603	0.031621
Butyrivibrio	0.416683	0.0908203	0.5625	0.3125	0.0168018	0.00533929	0.00264474	0.0098232	0.0280443	0.0429964	0.0108377	0.0066399	0.0200109	0.0611996
Lactobacillus	0.423822	0.590574	0.733398	0.786865	0.800746	0.343221	0.344616	0.513772	0.106058	2.85261	1.46139	1.48079	1.85446	0.169554
Staphylococcus	0.445491	0.590574	0.791016	0.15625	0.00928949	0.00450266	0.012235	0.00793213	0.00411918	0.0165699	0.00850447	0.0171983	0.0140883	0.0101052
Granulicatella	0.458362	0.699515	0.828785	0.865044	6.66872	6.01532	7.12677	6.52623	6.87443	4.22737	2.58829	3.89138	3.30542	5.26606
Sphingomonas	0.478274	0.949338	1	0.375	0.00564175	0.00470016	0.0079215	0.00512978	0.00886316	0.0113413	0.0182064	0.0242348	0.0182362	0.0170979
Cardiobacterium	0.506613	0.609177	0.497314	0.892578	0.0144694	0.0166809	0.0177524	0.0141647	0.0134418	0.0209466	0.0386347	0.0195612	0.0186299	0.0164316
Phocaeicola	0.531609	0.156859	0.875	0.3125	0.00506161	0.00576569	0.000886024	0.00339982	0.00311925	0.0102108	0.00993875	0.00406027	0.0111432	0.00717873
Howardella	0.539986	0.538852	0.5	0.5	0.00258969	0.000865684	0.000825506	0.000942296	0	0.00877589	0.00406042	0.00378294	0.00410737	0
Oribacterium	0.560384	0.30027	0.087429	0.196388	0.708863	0.762738	0.87671	1.01637	0.764411	0.598112	0.695041	0.875129	0.921314	0.825744
Holdemanella	0.576083	0.162429	1	1	0.00175302	0.000864052	0	0.00201356	0.00312515	0.00567889	0.00405276	0	0.00603434	0.00719401
Sneathia	0.576083	0.162429	1	1	0.00170476	0.000844392	0	0.000944711	0.00106086	0.00552069	0.00396055	0	0.0041179	0.00450085
Pseudomonas	0.576083	0.342924	1	1	0.000845707	0.00177798	0.00342967	0.0010289	0.00321135	0.00396672	0.00577598	0.00927549	0.00448489	0.0136246
Gibbsiella	0.576083	0.666574	0.875	0.8125	0.0180293	0.00182372	0.00270358	0.00293972	0.00319222	0.0805991	0.00590657	0.00678655	0.00697907	0.00735118
Bifidobacterium	0.588308	0.163676	0.17627	0.0942383	0.222254	0.0415152	0.0412536	0.0600744	0.0271324	0.721081	0.0734347	0.0809323	0.192964	0.0415747
Mobiluncus	0.613198	0.162429	1	1	0.00373284	0.00263074	0.000861419	0.0048873	0.0036501	0.0124039	0.00896004	0.00394752	0.0174479	0.00866328
Microbacterium	0.613198	1	0.8125	0.5625	0.00175766	0.000927274	0.00185864	0.00303454	0.00554072	0.00569345	0.0043493	0.00588262	0.00720147	0.0117629
Porphyromonas	0.626085	0.268773	0.489967	0.932281	1.60924	2.49465	2.17118	1.76613	1.69106	2.12163	3.22317	4.05748	2.37194	2.60008
Desulfobulbus	0.632051	0.60157	0.6875	0.25	0.0142145	0.00637484	0.0126601	0.00898637	0.00303665	0.037681	0.0148954	0.0372948	0.0217361	0.0128834
Mycoplasma	0.637282	0.257117	0.0803223	0.168823	0.0339244	0.0225733	0.0264586	0.0264204	0.0311081	0.0480721	0.0194651	0.0492186	0.0500211	0.0476653
Scardovia	0.639445	0.0700763	0.25	0.148438	0.0203628	0.0245793	0.00848793	0.0243338	0.0317187	0.0323509	0.034862	0.0162037	0.0525287	0.0590836
Peptostreptococcus	0.647337	0.251609	0.0249634	0.0412598	0.27494	0.246469	0.180846	0.161529	0.152524	0.385529	0.315684	0.254141	0.175653	0.191438
Peptostreptococcaceae_incertae_sedis	0.648616	0.53552	0.742188	1	0.00818887	0.0189807	0.0170547	0.0161315	0.0123323	0.0146826	0.0526024	0.0461262	0.0432607	0.0269419
Leptotrichia	0.648647	0.369759	0.890568	0.766029	1.27603	0.841207	1.00537	1.06055	1.58507	1.49208	0.536179	0.946749	0.797156	2.83209
Bulleidia	0.666587	0.972047	0.232422	0.425781	0.0223975	0.0121014	0.0156182	0.0303817	0.0160918	0.0582423	0.0142414	0.0243063	0.0816233	0.0445542
Blautia	0.687762	0.633746	0.15625	0.578125	0.00521468	0.00357959	0.00185864	0.00197361	0.00319288	0.0104191	0.0100069	0.00588262	0.00591771	0.00988195
Rothia	0.69466	0.253842	0.195633	0.898575	3.08774	2.9472	2.33143	2.1293	2.81839	2.62797	2.75629	2.52442	1.27477	2.8077
Parvimonas	0.718076	0.0510635	0.332066	0.118706	0.58945	0.358841	0.534186	0.419353	0.425592	0.982279	0.520091	1.00768	0.617562	0.732409
Catonella	0.741279	0.132855	0.463135	0.632172	0.0763814	0.0639562	0.0754192	0.0670673	0.0610797	0.0831275	0.0787206	0.0957214	0.0857462	0.0785744
Campylobacter	0.765633	0.749988	0.312408	0.932281	0.946062	0.942306	1.0575	0.787601	0.775162	0.643304	0.672301	0.795735	0.654106	0.567479
Eikenella	0.810556	0.524407	0.105469	0.569336	0.0106811	0.00841804	0.0154076	0.00549865	0.0113697	0.013104	0.0105938	0.0151197	0.00971294	0.0236782
Tannerella	0.826209	0.128744	0.711899	0.433197	0.0697784	0.0389281	0.0538365	0.0445181	0.0447119	0.100682	0.0379051	0.0958269	0.0462027	0.0408319
Solobacterium	0.900194	0.239455	0.831726	0.889969	0.263465	0.242747	0.249189	0.302656	0.355831	0.320732	0.246369	0.396759	0.435878	0.612654
Peptococcus	0.941609	0.100195	0.8125	0.9375	0.0185308	0.0256135	0.0117209	0.0244417	0.0204082	0.034082	0.0605608	0.0316032	0.0624198	0.046554
Shuttleworthia	0.948025	0.330105	0.492188	0.946045	0.010171	0.00974911	0.0075331	0.0145956	0.0143732	0.0152851	0.0147037	0.011816	0.0269249	0.0193442
Pelomonas	0.962492	0.576702	0.5	0.125	0.00167171	0.00169272	0.00572409	0	0.00734031	0.00541122	0.00547999	0.0223708	0	0.0158634
Faucicola	0.974676	0.162429	0.5	1	0.00343407	0.00438375	0.00130488	0.00199034	0	0.011124	0.01577	0.00597971	0.00867567	0
Bradyrhizobium	0.974676	0.329257	1	0.25	0.000862827	0.000961808	0	0	0.00320378	0.00404702	0.00451128	0	0	0.00737212
Wolinella	0.974676	0.329257	1	1	0.000825999	0.000860986	0	0.000944711	0	0.00387428	0.00403838	0	0.0041179	0
Anaerostipes	0.974676	0.615665	0.5	0.625	0.00170461	0.000927274	0.00174346	0	0.00199399	0.00551776	0.0043493	0.00798953	0	0.00580413
Mannheimia	0.974676	0.973488	1	1	0.00202392	0.000864788	0.00437926	0.00101263	0	0.00949302	0.00405622	0.0200683	0.00441394	0
Streptobacillus	0.983935	0.42959	1	0.375	0.0879576	0.0899765	0.136383	0.0858345	0.154822	0.258509	0.365015	0.571103	0.248434	0.470175
Abiotrophia	0.986265	0.475498	0.845703	0.820312	0.0502048	0.0493053	0.106787	0.0393025	0.0336084	0.0870032	0.123756	0.24355	0.0843725	0.0766149
Lachnoanaerobaculum	0.987496	0.489597	0.395462	0.579842	0.636431	0.633306	0.489752	0.519146	0.508603	0.587825	0.555777	0.347917	0.360267	0.446098
